# Supplementary material for: Interim Vaccine Effectiveness Against Influenza and Hospitalization, Republic of Korea, 2024–2025 (HIMM Network)
Source: Vaccines (Basel). 2025 Oct 28;13(11):1100. doi: 10.3390/vaccines13111100 (PMC12656372; doi:10.3390/vaccines13111100)
Supplement: Supplementary file 1 [file vaccines-13-01100-s001.zip]

Archive with 1 entries (1 files):
- vaccines-3892397-supplementary.pdf
